# Supplementary material for: The Content Validity of an Instrument That Measures Health-Seeking Behavior for Tuberculosis among People Living with HIV in India
Source: Trop Med Infect Dis. 2024 Aug 16;9(8):181. doi: 10.3390/tropicalmed9080181 (PMC11359263; doi:10.3390/tropicalmed9080181)
Supplement: Supplementary file 1 [file tropicalmed-09-00181-s001.zip]

Archive with 1 entries (1 files):
- tropicalmed-3064569-supplementary.pdf
